# Supplementary material for: Extrusion-Assisted Formation of Rice Starch–Propyl Gallate Complexes: Structural Characteristics, Antioxidant Activity, and In Vitro Digestibility
Source: Foods. 2026 May 26;15(11):1880. doi: 10.3390/foods15111880 (PMC13257332; doi:10.3390/foods15111880)
Supplement: Supplementary file 1 [file foods-15-01880-s001.zip]

Archive with 1 entries (1 files):
- foods-4270215-supplementary.pdf
